# Supplementary material for: Barriers to healthcare access for irregular immigrants after their arrival in Spain: a systematic review
Source: Eur J Public Health. 2025 Apr 9;35(3):407–22. doi: 10.1093/eurpub/ckaf042 (PMC12192432; doi:10.1093/eurpub/ckaf042)
Supplement: ckaf042_Supplementary_Data [file ckaf042_supplementary_data.zip]

Archive with 5 entries (4 files):
- ckaf042_Supplementary_Data/
- ckaf042_Supplementary_Data/ejph-2024-09-om-0616-File001.docx
- ckaf042_Supplementary_Data/ejph-2024-09-om-0616-File006.docx
- ckaf042_Supplementary_Data/ejph-2024-09-om-0616-File007.docx
- ckaf042_Supplementary_Data/ejph-2024-09-om-0616-File008.docx
